# Supplementary material for: Genotype × Herbivore Effect on Leaf Litter Decomposition in Betula Pendula Saplings: Ecological and Evolutionary Consequences and the Role of Secondary Metabolites
Source: PLoS One. 2015 Jan 26;10(1):e0116806. doi: 10.1371/journal.pone.0116806 (PMC4306545; doi:10.1371/journal.pone.0116806)
Supplement: S1 Data — Insect herbivory was reduced using an insecticide on one half of the saplings while local insects naturally colonized the other half. The Excel data file also includes litter chemistry data for control and insecticide-treated genotypes. (XLSX) [file pone.0116806.s001.xlsx]

## Sheet: LitterMassLoss_DamageIndex
Tree Number	Block	Genotype	Insecticide Treatment	Measurement	Leading Shoot Damage 2009	Damage Index	Litter Mass Production	Litter Mass Loss	Height 2011 Spring	Height 2011 Autumn	Height Increment 2011
1	1	28	0	Summer2011	0	29.3333			49.4	63.8	14.4
1	1	28	0	Autumn2011	0	24.7917	2.38364	6.25619	49.4	63.8	14.4
5	1	14	0	Summer2011	0	28.4			53.5	62.6	9.1
5	1	14	0	Autumn2011	0	82	1.71839	14.9192	53.5	62.6	9.1
13	1	30	0	Summer2011	0	7.27381			58.7	70.1	11.4
13	1	30	0	Autumn2011	0	49.0909	2.10166	13.3894	58.7	70.1	11.4
19	1	12	0	Summer2011	0	13.0202			40	43.3	3.3
19	1	12	0	Autumn2011	0	100	0.721932	8.85294	40	43.3	3.3
23	1	23	0	Summer2011	0	0.541667			48	73.4	25.4
23	1	23	0	Autumn2011	0	80	2.90708	12.1755	48	73.4	25.4
37	1	27a	0	Summer2011	1	10.2857			29	52.8	23.8
37	1	27a	0	Autumn2011	1	37.3333	0.741676	15.3752	29	52.8	23.8
38	1	25	0	Summer2011	0	7.57143			45	92	47
38	1	25	0	Autumn2011	0	54	5.58209	15.2876	45	92	47
45	1	20	0	Summer2011	0	24.7202			58.5	64.3	5.8
45	1	20	0	Autumn2011	0	100	0.328382	-7.81267	58.5	64.3	5.8
50	1	18	0	Summer2011	0	40.8615			74.5	132.7	58.2
50	1	18	0	Autumn2011	0	6.28571	6.30997	17.1221	74.5	132.7	58.2
68	1	17	0	Summer2011	0	12.5667			76	97.5	21.5
68	1	17	0	Autumn2011	0	31.7333	2.90248	9.85724	76	97.5	21.5
72	1	8	0	Summer2011	0	16.7143			32	40	8
72	1	8	0	Autumn2011	0	4	0.455434	14.6456	32	40	8
74	1	2	0	Summer2011	1	20.4615			34.5	49.7	15.2
74	1	2	0	Autumn2011	1	48.5	1.10221	7.87863	34.5	49.7	15.2
82	1	26	0	Summer2011	0	35			45	103	58
82	1	26	0	Autumn2011	0	4.1	7.21326	17.6939	45	103	58
120	1	15	0	Summer2011	0	0.958333			54.5	82.8	28.3
120	1	15	0	Autumn2011	0	62.3333	1.59073	8.57291	54.5	82.8	28.3
127	1	19	0	Summer2011	0	1.325			51	71.1	20.1
127	1	19	0	Autumn2011	0	48.2667	0.945842	16.2707	51	71.1	20.1
144	2	2	0	Summer2011	0	0.395833			51.5	71.2	19.7
144	2	2	0	Autumn2011	0	47.75	3.16186	13.1557	51.5	71.2	19.7
147	2	28	0	Summer2011	1	51.3194			40	53	13
147	2	28	0	Autumn2011	1	18.3333	1.46411	8.11131	40	53	13
149	2	25	0	Summer2011	1	18.1667			41	58.3	17.3
149	2	25	0	Autumn2011	1	56.4	1.83215	6.68856	41	58.3	17.3
156	2	18	0	Summer2011	0	0.75			65.5	72.9	7.4
156	2	18	0	Autumn2011	0	50.6667	0.57112	11.3626	65.5	72.9	7.4
162	2	23	0	Summer2011	0	0.411111			67.5	112.7	45.2
162	2	23	0	Autumn2011	0	13.5273	8.65287	17.6868	67.5	112.7	45.2
163	2	27a	0	Summer2011	0	0.5625			29	44.3	15.3
163	2	27a	0	Autumn2011	0	15.0833	1.1658	15.4024	29	44.3	15.3
167	2	26	0	Summer2011	0	3.1875			107	127	20
167	2	26	0	Autumn2011	0	28.1806	10.2901	4.92373	107	127	20
170	2	12	0	Summer2011	0	0.0833333			33.5	92	58.5
170	2	12	0	Autumn2011	0	13.746	3.6743	13.0616	33.5	92	58.5
179	2	15	0	Summer2011	0	0.385714			67	78.2	11.2
179	2	15	0	Autumn2011	0	72.4	2.08452	9.76892	67	78.2	11.2
196	2	19	0	Summer2011	0	17.6429			67.5	92.8	25.3
196	2	19	0	Autumn2011	0	3	0.991161	3.91266	67.5	92.8	25.3
198	2	3	0	Summer2011	0	38.25			34.5	53	18.5
198	2	3	0	Autumn2011	0	57.8571	0.976311	15.1273	34.5	53	18.5
204	2	8	0	Summer2011	0	12.1875			63	78	15
204	2	8	0	Autumn2011	0	65	5.06421	10.0286	63	78	15
211	2	14	0	Summer2011	0	4.16667			6	13.5	7.5
211	2	14	0	Autumn2011	0	53.5	0.236864	29.6466	6	13.5	7.5
223	2	20	0	Summer2011	0	3			45.5	77.8	32.3
223	2	20	0	Autumn2011	0	82.4	1.98203	11.1873	45.5	77.8	32.3
239	2	17	0	Summer2011	0	41			40.5	43.4	2.9
239	2	17	0	Autumn2011	0	60.6667	1.28597	6.41895	40.5	43.4	2.9
252	2	22	0	Summer2011	0	27.1806			62	80.2	18.2
252	2	22	0	Autumn2011	0	48	2.60635	3.40572	62	80.2	18.2
261	2	30	0	Summer2011	0	20.2667			54	88.3	34.3
261	2	30	0	Autumn2011	0	21.45	2.65855	9.68936	54	88.3	34.3
265	3	18	0	Summer2011	0	2.33333			46.2	71	24.8
265	3	18	0	Autumn2011	0	29.8786	1.17573	14.4014	46.2	71	24.8
276	3	30	0	Summer2011	0	21.9667			38.9	63	24.1
276	3	30	0	Autumn2011	0	73.625	1.30106	8.12854	38.9	63	24.1
282	3	20	0	Summer2011	0	0.111111			72	154.2	82.2
282	3	20	0	Autumn2011	0	12.6875	8.04586	20.4353	72	154.2	82.2
289	3	26	0	Autumn2011	1		1.1779	13.5533	8.6	12.3	3.7
290	3	15	0	Summer2011	1	0.227273			17.7	36.8	19.1
290	3	15	0	Autumn2011	1	11.6364	1.36125	18.4758	17.7	36.8	19.1
293	3	23	0	Summer2011	0	4.40476			71.8	126	54.2
293	3	23	0	Autumn2011	0	30.8235	11.1787	11.5477	71.8	126	54.2
296	3	25	0	Summer2011	1	0.333333			18.5	42.7	24.2
296	3	25	0	Autumn2011	1	20	0.913809	13.6877	18.5	42.7	24.2
320	3	17	0	Summer2011	0	12.6032			66.3	82.8	16.5
320	3	17	0	Autumn2011	0	100	2.51901	4.47142	66.3	82.8	16.5
326	3	12	0	Summer2011	0	13.7917			66.9	116	49.1
326	3	12	0	Autumn2011	0	33.825	3.78382	-1.96166	66.9	116	49.1
332	3	3	0	Summer2011	1	0.166667			2.6
337	3	27a	0	Summer2011	0	12.8308			47.5	73.8	26.3
337	3	27a	0	Autumn2011	0	58.6667	8.74214	3.00622	47.5	73.8	26.3
351	3	2	0	Summer2011	0	41.2571			69	125.4	56.4
351	3	2	0	Autumn2011	0	32.2208	14.035	6.55237	69	125.4	56.4
358	3	19	0	Summer2011	1	45.6875			43.6	109.8	66.2
358	3	19	0	Autumn2011	1	44.0952	2.66239	-33.1766	43.6	109.8	66.2
364	3	8	0	Summer2011	0	6.21429			38	38	0
364	3	8	0	Autumn2011	0	28	0.538417	12.2728	38	38	0
370	3	22	0	Summer2011	1	31.1429			49	76.4	27.4
370	3	22	0	Autumn2011	1	100	4.21972	6.80769	49	76.4	27.4
372	3	28	0	Summer2011	0	4.33333			44	48.9	4.9
372	3	28	0	Autumn2011	0	58	2.69796	-12.122	44	48.9	4.9
376	3	14	0	Summer2011	0	23.9			35	58	23
376	3	14	0	Autumn2011	0	93.1429	1.8837	13.1857	35	58	23
400	4	8	0	Summer2011	0	30.5859			58	91.7	33.7
400	4	8	0	Autumn2011	0	69	5.28588	3.96657	58	91.7	33.7
402	4	18	0	Summer2011	0	30.4306			67	107.5	40.5
402	4	18	0	Autumn2011	0	32.5	7.09503	-1.09805	67	107.5	40.5
405	4	3	0	Summer2011	1	0.1625			38	39	1
405	4	3	0	Autumn2011	1	7.8	0.19762	15.4764	38	39	1
435	4	22	0	Summer2011	1	0.55			13.5	26.4	12.9
435	4	22	0	Autumn2011	1	22.6667	0.748277	17.203	13.5	26.4	12.9
442	4	15	0	Summer2011	0	12.8571			47	53.4	6.4
442	4	15	0	Autumn2011	0	58.8571	1.66838	17.6808	47	53.4	6.4
451	4	19	0	Summer2011	0	32.7273			89	120.3	31.3
451	4	19	0	Autumn2011	0	68	6.77681	9.70151	89	120.3	31.3
457	4	17	0	Summer2011	0	0.633333			46	60.1	14.1
457	4	17	0	Autumn2011	0	9.6	0.949458	4.38405	46	60.1	14.1
462	4	27a	0	Summer2011	1	11.4375			44	75.8	31.8
462	4	27a	0	Autumn2011	1	18.7143	3.13929	-7.23152	44	75.8	31.8
469	4	28	0	Summer2011	0	8.125			30	70	40
469	4	28	0	Autumn2011	0	12.325	4.05262	0.276873	30	70	40
477	4	23	0	Summer2011	0	30.2778			45	56.1	11.1
477	4	23	0	Autumn2011	0	57.5	2.25579	11.398	45	56.1	11.1
484	4	2	0	Summer2011	0	27.6136			43.5	54.5	11
484	4	2	0	Autumn2011	0	73.7143	1.71697	11.9473	43.5	54.5	11
486	4	30	0	Summer2011	1	5			36	72.9	36.9
486	4	30	0	Autumn2011	1	20.9875	4.11322	13.2268	36	72.9	36.9
494	4	12	0	Summer2011	0	41.4091			60.5	74.2	13.7
494	4	12	0	Autumn2011	0	0	1.78217	6.3025	60.5	74.2	13.7
495	4	22	0	Summer2011	0	23.9886			25	60.4	35.4
495	4	22	0	Autumn2011	0	61.8636	2.01586	8.71101	25	60.4	35.4
496	4	20	0	Summer2011	0	29.675			52	92.5	40.5
496	4	20	0	Autumn2011	0	50.0667	2.51352	1.80193	52	92.5	40.5
503	4	14	0	Summer2011	1	10			50.5	97.2	46.7
503	4	14	0	Autumn2011	1	58.4	4.60449	5.15884	50.5	97.2	46.7
510	4	25	0	Summer2011	1	26.8333			50.5	68.6	18.1
510	4	25	0	Autumn2011	1	70.8	4.09929	11.6374	50.5	68.6	18.1
513	4	26	0	Summer2011	0	20.3095			53	62.1	9.1
513	4	26	0	Autumn2011	0	50.6667	2.5762	13.2025	53	62.1	9.1
529	5	15	0	Summer2011	0	18			75	121	46
529	5	15	0	Autumn2011	0	35.6591	7.48643	14.737	75	121	46
543	5	23	0	Summer2011	0	31.0139			48	93.7	45.7
543	5	23	0	Autumn2011	0	35.6569	4.90167	18.035	48	93.7	45.7
544	5	26	0	Summer2011	0	10.6932			49	78	29
544	5	26	0	Autumn2011	0	36.2	1.51432	16.655	49	78	29
551	5	3	0	Summer2011	0	3.125			41	35.3	-5.7
551	5	3	0	Autumn2011	0	0.625	0.823095	31.3459	41	35.3	-5.7
554	5	8	0	Summer2011	0	3.54167			60	103.6	43.6
554	5	8	0	Autumn2011	0	6.16667	12.1131	13.5573	60	103.6	43.6
565	5	12	0	Summer2011	0	28.125			53	53.3	0.3
565	5	12	0	Autumn2011	0	37.9583	1.79932	14.5788	53	53.3	0.3
570	5	19	0	Summer2011	0	3.3			38	58.8	20.8
570	5	19	0	Autumn2011	0	38.2857	0.744789	12.8066	38	58.8	20.8
572	5	18	0	Summer2011	1	62.0833			62	88.7	26.7
572	5	18	0	Autumn2011	1	21.9821	2.7563	10.5626	62	88.7	26.7
589	5	20	0	Summer2011	0	19.5			47.5	69.5	22
589	5	20	0	Autumn2011	0	44.619	1.48531	13.2607	47.5	69.5	22
591	5	28	0	Summer2011	0	5			51	96.8	45.8
591	5	28	0	Autumn2011	0	18.125	6.76314	19.0869	51	96.8	45.8
603	5	25	0	Summer2011	0	8.57589			61	88	27
603	5	25	0	Autumn2011	0	72.4857	2.31088	12.9691	61	88	27
607	5	17	0	Summer2011	0	21			61	65.3	4.3
607	5	17	0	Autumn2011	0	93.75	0.775274	10.6614	61	65.3	4.3
608	5	2	0	Summer2011	0	6.62222			53	57.8	4.8
608	5	2	0	Autumn2011	0	70.2	0.843467	5.83627	53	57.8	4.8
615	5	14	0	Summer2011	1	12.3974			43	56.4	13.4
615	5	14	0	Autumn2011	1	75	1.0765	14.6762	43	56.4	13.4
616	5	27a	0	Summer2011	0	15.7143			39	22	-17
616	5	27a	0	Autumn2011	0	67.3333	0.269681	14.9284	39	22	-17
622	5	30	0	Summer2011	1	2.29487			47	55.5	8.5
622	5	30	0	Autumn2011	1	44.8	1.04327	9.1993	47	55.5	8.5
643	5	22	0	Summer2011	0	19.4375			48.7	59.1	10.4
643	5	22	0	Autumn2011	0	84	2.23425	20.4091	48.7	59.1	10.4
661	6	14	0	Summer2011	0	0.0811688			45	67	22
661	6	14	0	Autumn2011	0	14.75	2.61	18.6592	45	67	22
665	6	22	0	Summer2011	0	30.3333			51.5	84	32.5
665	6	22	0	Autumn2011	0	53.0667	2.90017	16.2228	51.5	84	32.5
669	6	15	0	Summer2011	1	0			40	44.7	4.7
669	6	15	0	Autumn2011	1	1	0.86483	19.6258	40	44.7	4.7
685	6	8	0	Summer2011	1	10.0962			56	66.9	10.9
685	6	8	0	Autumn2011	1	29.95	1.18015	12.2155	56	66.9	10.9
686	6	17	0	Summer2011	0	24.1111			67	75.9	8.9
686	6	17	0	Autumn2011	0	56	1.3937	11.5387	67	75.9	8.9
697	6	3	0	Summer2011	1	9.35556			15	15.3	0.3
697	6	3	0	Autumn2011	1	27.125	0.176288	17.0621	15	15.3	0.3
698	6	27a	0	Summer2011	1	31.9103			43	52.5	9.5
698	6	27a	0	Autumn2011	1	77.3333	1.3308	14.1822	43	52.5	9.5
709	6	26	0	Summer2011	0	28.8333			45	42.7	-2.3
709	6	26	0	Autumn2011	0	27	1.26086	9.29362	45	42.7	-2.3
734	6	2	0	Summer2011	0	12.9643			40	56	16
734	6	2	0	Autumn2011	0	2.28571	0.896883	17.2132	40	56	16
748	6	18	0	Summer2011	1	10.631			48	49.5	1.5
748	6	18	0	Autumn2011	1	67.619	1.46604	8.11815	48	49.5	1.5
758	6	19	0	Summer2011	1	4.40873			32	32.9	0.9
758	6	19	0	Autumn2011	1	60			32	32.9	0.9
762	6	28	0	Summer2011	1	14			53	60.3	7.3
762	6	28	0	Autumn2011	1	54.6667	3.47958	8.44183	53	60.3	7.3
773	6	20	0	Summer2011	1	18			56.2	68.2	12
773	6	20	0	Autumn2011	1	72.8	1.66269	9.61209	56.2	68.2	12
775	6	12	0	Summer2011	0	2.3125			47.4	50	2.6
775	6	12	0	Autumn2011	0	25.3333	0.424627	3.49437	47.4	50	2.6
780	6	25	0	Summer2011	1	17.375			47.1	54.1	7
780	6	25	0	Autumn2011	1	100	0.55212	5.93585	47.1	54.1	7
788	6	30	0	Summer2011	0	16.6667			37.1	40.3	3.2
788	6	30	0	Autumn2011	0	44	0.631775	10.2813	37.1	40.3	3.2
4	1	3	1	Summer2011	1	2			28	40	12
4	1	3	1	Autumn2011	1	5.125	2.6243	9.58616	28	40	12
9	1	14	1	Summer2011	0	2.76471			52.8	94.3	41.5
9	1	14	1	Autumn2011	0	21.1	4.06511	14.2597	52.8	94.3	41.5
21	1	17	1	Summer2011	0	0			24	34.7	10.7
21	1	17	1	Autumn2011	0	0.9	0.923141	15.2916	24	34.7	10.7
28	1	18	1	Summer2011	0	0			44.5	115.2	70.7
28	1	18	1	Autumn2011	0	0.928571	4.2506	22.1135	44.5	115.2	70.7
47	1	2	1	Summer2011	0	0.133929			28	55.9	27.9
47	1	2	1	Autumn2011	0	3.48571	1.70625	17.4031	28	55.9	27.9
61	1	15	1	Summer2011	0	0.111111			47.5	74	26.5
61	1	15	1	Autumn2011	0	43	1.47272	19.1684	47.5	74	26.5
63	1	26	1	Summer2011	0	3.71429			61	103.7	42.7
63	1	26	1	Autumn2011	0	12.3523	4.4644	7.33271	61	103.7	42.7
69	1	20	1	Summer2011	0	1			70.5	120	49.5
69	1	20	1	Autumn2011	0	25.7833	5.33319	14.9277	70.5	120	49.5
80	1	12	1	Summer2011	0	0.05			62	83.9	21.9
80	1	12	1	Autumn2011	0	28.0417	4.1799	13.19	62	83.9	21.9
81	1	8	1	Summer2011	0	0.416667			63	111	48
81	1	8	1	Autumn2011	0	3.125	4.04857	13.1793	63	111	48
93	1	27a	1	Summer2011	0	0.0769231			94	149.2	55.2
93	1	27a	1	Autumn2011	0	11.1667	14.7965	-4.60239	94	149.2	55.2
95	1	26	1	Summer2011	0	0.0555556			63	125.8	62.8
95	1	26	1	Autumn2011	0	0.0833333	9.79084	2.92359	63	125.8	62.8
113	1	30	1	Summer2011	0	0.10101			34	40	6
113	1	30	1	Autumn2011	0	24.1333	0.396504	9.50336	34	40	6
114	1	23	1	Summer2011	1	0.0555556			19	31	12
114	1	23	1	Autumn2011	1	16	1.55032	10.4911	19	31	12
117	1	28	1	Summer2011	0	0			58	115.1	57.1
117	1	28	1	Autumn2011	0	1.7	14.3707	-1.49806	58	115.1	57.1
118	1	25	1	Summer2011	1	3.13492			23.5	39.3	15.8
118	1	25	1	Autumn2011	1	32.254	1.45518	8.97304	23.5	39.3	15.8
124	1	19	1	Summer2011	0	0.0454545			74.5	102.4	27.9
124	1	19	1	Autumn2011	0	11.0893	4.48573	12.938	74.5	102.4	27.9
143	2	25	1	Summer2011	0	0			48.5	134.2	85.7
143	2	25	1	Autumn2011	0	0.125	10.883	3.70736	48.5	134.2	85.7
155	2	26	1	Summer2011	0	0			97	155.1	58.1
155	2	26	1	Autumn2011	0	26.4167	13.0271	15.4245	97	155.1	58.1
158	2	2	1	Summer2011	0	0.4375			81	119.6	38.6
158	2	2	1	Autumn2011	0	28.925	6.06748	27.9219	81	119.6	38.6
161	2	27a	1	Summer2011	0	0.729167			54	52.6	-1.4
161	2	27a	1	Autumn2011	0	25.3333	1.5154	5.93684	54	52.6	-1.4
166	2	19	1	Summer2011	0	0.0555556			79.5	109.8	30.3
166	2	19	1	Autumn2011	0	17.7879			79.5	109.8	30.3
172	2	22	1	Summer2011	0	0.104167			51.5	69.6	18.1
172	2	22	1	Autumn2011	0	34.925	2.47563	3.19684	51.5	69.6	18.1
174	2	28	1	Summer2011	1	0.357143			36.5	70.9	34.4
174	2	28	1	Autumn2011	1	22	5.08747	11.5721	36.5	70.9	34.4
186	2	23	1	Summer2011	0	0			68.5	120.7	52.2
186	2	23	1	Autumn2011	0	0.166667	12.7668	8.0794	68.5	120.7	52.2
191	2	3	1	Summer2011	1	0			25.5	31.2	5.7
191	2	3	1	Autumn2011	1	2.33333	1.22158	12.9224	25.5	31.2	5.7
192	2	18	1	Summer2011	1	2.78788			72	128	56
192	2	18	1	Autumn2011	1	26.5471	7.68926	16.3659	72	128	56
194	2	17	1	Summer2011	0	0.0454545			56	74.4	18.4
194	2	17	1	Autumn2011	0	42.125	2.00343	10.0164	56	74.4	18.4
214	2	12	1	Summer2011	0	1.38889			72	68.9	-3.1
214	2	12	1	Autumn2011	0	38.5714	6.87579	11.3934	72	68.9	-3.1
219	2	20	1	Summer2011	0	0.181818			71	118.7	47.7
219	2	20	1	Autumn2011	0	21.2917	6.60288	0.526716	71	118.7	47.7
227	2	14	1	Summer2011	0	3.89881			52	63.9	11.9
227	2	14	1	Autumn2011	0	30.5	4.15603	13.6664	52	63.9	11.9
230	2	30	1	Summer2011	0	2.05556			58	83.9	25.9
230	2	30	1	Autumn2011	0	32.6143			58	83.9	25.9
235	2	15	1	Summer2011	0	0			63.5	82	18.5
235	2	15	1	Autumn2011	0	38.925	3.89988	6.67953	63.5	82	18.5
237	2	8	1	Summer2011	1	0			59	74.8	15.8
237	2	8	1	Autumn2011	1	49.3333	8.31656	17.5113	59	74.8	15.8
267	3	30	1	Summer2011	1	0.1			31.5	36.2	4.7
267	3	30	1	Autumn2011	1	65.3333	0.892439	11.1898	31.5	36.2	4.7
275	3	22	1	Summer2011	0	0.238095			38	69	31
275	3	22	1	Autumn2011	0	74.8889	3.17182	1.03786	38	69	31
288	3	26	1	Summer2011	0	0			48.9	59	10.1
288	3	26	1	Autumn2011	0	20.4	2.3019	8.06643	48.9	59	10.1
291	3	28	1	Summer2011	0	25.2222			41.3	60	18.7
291	3	28	1	Autumn2011	0	31.7143	3.02225	16.0783	41.3	60	18.7
307	3	23	1	Autumn2011				47.8727
313	3	20	1	Summer2011	0	0.0555556			60.7	82.6	21.9
313	3	20	1	Autumn2011	0	48.9667	2.55386	-5.12575	60.7	82.6	21.9
340	3	12	1	Summer2011	0	0			75	104.4	29.4
340	3	12	1	Autumn2011	0	12.1465	8.39859	17.0155	75	104.4	29.4
343	3	19	1	Summer2011	0	0.420455			65.2	116.3	51.1
343	3	19	1	Autumn2011	0	1.875	5.04004	11.7229	65.2	116.3	51.1
344	3	3	1	Summer2011	1	0.157576			13.6	13	-0.6
344	3	3	1	Autumn2011	1	11.7	0.32063	-8.09267	13.6	13	-0.6
352	3	23	1	Summer2011	1	0			29	135.1	106.1
352	3	23	1	Autumn2011	1	8.45455	13.3133	5.94139	29	135.1	106.1
353	3	15	1	Summer2011	1	0			28.4	93	64.6
353	3	15	1	Autumn2011	1	4.875	6.10403	-18.6463	28.4	93	64.6
355	3	8	1	Summer2011	0	34.1888			54.8	94.4	39.6
355	3	8	1	Autumn2011	0	23.625	5.70847	6.19514	54.8	94.4	39.6
356	3	25	1	Summer2011	0	0.0902778			63.9	88.7	24.8
356	3	25	1	Autumn2011	0	26.8333	4.94251	14.492	63.9	88.7	24.8
363	3	27a	1	Summer2011	0	0.174242			39	66	27
363	3	27a	1	Autumn2011	0	20.9286	3.73189	21.3757	39	66	27
368	3	14	1	Summer2011	0	0.0555556			43.5	109.8	66.3
368	3	14	1	Autumn2011	0	0.416667	7.05044	-10.5535	43.5	109.8	66.3
377	3	18	1	Summer2011	0	0			90	140.9	50.9
377	3	18	1	Autumn2011	0	3.8	10.7582	12.29	90	140.9	50.9
394	4	18	1	Summer2011	0	0.0714286			48.5	69.1	20.6
394	4	18	1	Autumn2011	0	31	1.62685	14.8078	48.5	69.1	20.6
397	4	27a	1	Summer2011	0	1.3			75	106.5	31.5
397	4	27a	1	Autumn2011	0	22.1667	10.1653	5.36559	75	106.5	31.5
399	4	15	1	Summer2011	0	0			100	174	74
399	4	15	1	Autumn2011	0	0.983333	18.891	11.5657	100	174	74
413	4	30	1	Summer2011	0	3.2			51	83.8	32.8
413	4	30	1	Autumn2011	0	44.5714	4.52766	6.90368	51	83.8	32.8
416	4	14	1	Summer2011	0	3.41667			104.5	133.2	28.7
416	4	14	1	Autumn2011	0	22.9107	23.6258	15.5397	104.5	133.2	28.7
420	4	19	1	Summer2011	1	0.895604			125	202	77
420	4	19	1	Autumn2011	1	0.685714	17.7071	9.88534	125	202	77
426	4	3	1	Summer2011	0	0.416667			44.5	81	36.5
426	4	3	1	Autumn2011	0	13.1518	11.6994	14.1599	44.5	81	36.5
429	4	25	1	Summer2011	1	0			54	70.3	16.3
429	4	25	1	Autumn2011	1	33.3333	3.56193	13.722	54	70.3	16.3
433	4	8	1	Summer2011	0	0.44697			54	89	35
433	4	8	1	Autumn2011	0	25.4286	5.94133	16.4555	54	89	35
437	4	17	1	Summer2011	0	1.54924			73	103.4	30.4
437	4	17	1	Autumn2011	0	26.5714	10.8331	20.0653	73	103.4	30.4
445	4	26	1	Summer2011	0	0.025			57.5	111.2	53.7
445	4	26	1	Autumn2011	0	1.33333	5.56932	11.0927	57.5	111.2	53.7
456	4	22	1	Summer2011	0	0.208333			81	139.5	58.5
456	4	22	1	Autumn2011	0	22.8333	5.4329	-5.54344	81	139.5	58.5
473	4	28	1	Summer2011	0	0.1			36	43.9	7.9
473	4	28	1	Autumn2011	0	64.8	1.41672	0.758514	36	43.9	7.9
474	4	12	1	Summer2011	0	1.875			19	42.3	23.3
474	4	12	1	Autumn2011	0	48	1.43251	-4.57486	19	42.3	23.3
476	4	20	1	Summer2011	0	0			36	41	5
476	4	20	1	Autumn2011	0	34.3333	3.03635	9.54633	36	41	5
479	4	25	1	Autumn2011				6.51459
481	4	23	1	Summer2011	0	0			52	106.2	54.2
481	4	23	1	Autumn2011	0	32.4615	1.80833	9.68194	52	106.2	54.2
512	4	2	1	Summer2011	1	0			44.5	56.7	12.2
512	4	2	1	Autumn2011	1	38.6667	2.27804	-15.8067	44.5	56.7	12.2
545	5	28	1	Summer2011	0	0.333333			49	56.8	7.8
545	5	28	1	Autumn2011	0	33.4	2.03789	15.6077	49	56.8	7.8
564	5	2	1	Summer2011	0	4.25			59	102	43
564	5	2	1	Autumn2011	0	29.4786			59	102	43
566	5	18	1	Summer2011	0	0.349206			53	66.6	13.6
566	5	18	1	Autumn2011	0	30.9	2.49422	1.28355	53	66.6	13.6
578	5	14	1	Summer2011	0	2.63889			53	80	27
578	5	14	1	Autumn2011	0	6	3.65623	14.6934	53	80	27
590	5	19	1	Summer2011	0	0.475			62.5	94	31.5
590	5	19	1	Autumn2011	0	8	4.29078	13.0257	62.5	94	31.5
599	5	17	1	Summer2011	1	1.875			54	79.5	25.5
599	5	17	1	Autumn2011	1	7.2	1.13989	18.7344	54	79.5	25.5
609	5	15	1	Summer2011	0	0.0555556			70	83.9	13.9
609	5	15	1	Autumn2011	0	22	3.21966	15.017	70	83.9	13.9
620	5	8	1	Summer2011	1	0.104167			41	55.9	14.9
620	5	8	1	Autumn2011	1	3.625	1.06644	11.4326	41	55.9	14.9
625	5	20	1	Summer2011	0	1.01923			54	56.4	2.4
625	5	20	1	Autumn2011	0	64.4444	0.316002	8.82437	54	56.4	2.4
632	5	26	1	Summer2011	0	0.125			51	74.4	23.4
632	5	26	1	Autumn2011	0	0.625	3.07223	17.6449	51	74.4	23.4
637	5	3	1	Summer2011	1	0			12	13.6	1.6
637	5	3	1	Autumn2011	1	0.666667	0.0608731	13.7845	12	13.6	1.6
644	5	30	1	Summer2011	0	0			71	102.4	31.4
644	5	30	1	Autumn2011	0	1	7.16538	17.5256	71	102.4	31.4
651	5	23	1	Summer2011	0	0.666667			47.5	66.7	19.2
651	5	23	1	Autumn2011	0	20.3333	1.86926	16.7173	47.5	66.7	19.2
656	5	22	1	Summer2011	0	0.153409			54	76.2	22.2
656	5	22	1	Autumn2011	0	31.4286	4.47844	7.46525	54	76.2	22.2
657	5	12	1	Summer2011	1	0			48.5	81.9	33.4
657	5	12	1	Autumn2011	1	21	5.41723	15.5115	48.5	81.9	33.4
659	5	25	1	Summer2011	1	0.115385			83	132.4	49.4
659	5	25	1	Autumn2011	1	11.7857	11.7367	9.42819	83	132.4	49.4
667	6	26	1	Summer2011	0	0			39	100.4	61.4
667	6	26	1	Autumn2011	0	1.42857	5.86939	18.0399	39	100.4	61.4
668	6	2	1	Summer2011	1	0.444444			33	47.9	14.9
668	6	2	1	Autumn2011	1	70.4	0.932725	10.3931	33	47.9	14.9
674	6	23	1	Summer2011	1	0.649351			59.5	84.7	25.2
674	6	23	1	Autumn2011	1	21.3	2.40611	10.184	59.5	84.7	25.2
676	6	17	1	Summer2011	0	0			60	91	31
676	6	17	1	Autumn2011	0	28.6477	2.54855	17.1483	60	91	31
689	6	30	1	Summer2011	1	2.47778			33	72	39
689	6	30	1	Autumn2011	1	4.1	2.56357	15.9326	33	72	39
701	6	8	1	Autumn2011				9.78634
702	6	15	1	Summer2011	1	0.510101			46	76.7	30.7
702	6	15	1	Autumn2011	1	28.1	3.83153	13.4903	46	76.7	30.7
708	6	25	1	Autumn2011				16.2856
715	6	19	1	Summer2011	1	0.0909091			22.5	32.2	9.7
715	6	19	1	Autumn2011	1	27.3333	0.375115	21.8743	22.5	32.2	9.7
727	6	27a	1	Summer2011	1	0.708333			45	72.4	27.4
727	6	27a	1	Autumn2011	1	11.375	3.16894	19.9508	45	72.4	27.4
733	6	22	1	Summer2011	0	3.16667			47.5	67.8	20.3
733	6	22	1	Autumn2011	0	14.6667	1.82981	8.85972	47.5	67.8	20.3
738	6	12	1	Summer2011	0	0.148352			54	64.4	10.4
738	6	12	1	Autumn2011	0	9.325	1.66777	13.0558	54	64.4	10.4
746	6	20	1	Summer2011	0	0.585227			64	85.5	21.5
746	6	20	1	Autumn2011	0	13.5	3.14318	8.80053	64	85.5	21.5
759	6	25	1	Summer2011	1	2.34375			37	53.8	16.8
759	6	25	1	Autumn2011	1	4.45833	2.24704	9.67525	37	53.8	16.8
761	6	3	1	Summer2011	1	21.0714			14	37.7	23.7
761	6	3	1	Autumn2011	1	0.333333	1.27406	18.1029	14	37.7	23.7
765	6	28	1	Summer2011	0	28.9375			39	56.5	17.5
765	6	28	1	Autumn2011	0	10.1	1.52359	17.1952	39	56.5	17.5
769	6	14	1	Summer2011	0	0			54	61.9	7.9
769	6	14	1	Autumn2011	0	14.125	0.733547	14.8327	54	61.9	7.9
770	6	18	1	Summer2011	0	0			50	50.2	0.2
770	6	18	1	Autumn2011	0	9.27273	0.153736	26.2403	50	50.2	0.2
785	6	8	1	Summer2011	0	0.5			54	78	24
785	6	8	1	Autumn2011	0	22.15	4.43009	16.7049	54	78	24
638	5	25	0	Autumn2011				11.4011

## Sheet: LitterChemistry
Genotype	Insectiside Treatment	DHPPG peak height/dw	CQA1 peak height/dw	(+)-catech peak height/dw	CGA1 peak height/dw	CQA2 peak height/dw	myr 3-galact peak height/dw	myr-3-glucuronide peak height/dw	myr-3-glucoside peak heigth/dw	CQA3 peak heigth/dw	myr-3-arab_pyranoside peak height/dw	myr-3-arab_furanoside peak height/dw	myr-3-rhamnoside peak height/dw	querc-3-galactoside peak height/dw	querc-3-glucoside peak heigth/dw	querc-3-arab furan peak height/dw	kaempf-3-glu/gal-galactoside peak height/dw	kaempf-3-arab furan	querc-3-arab_pyranoside peak height/dw	kaempf-3-glucuronide peak height/dw	querc-3-rhamnoside peak height/dw	querc-3-glucuronide peak height/dw	Kaempferide-glucoside peak height/dw	kaempf-3-rhamnoside peak height/dw	quercetin3- rutinoside peak height/dw	Flav345_1 peak height/dw	cirsimarin peak height/dw	apigenin peak height/dw	Flav 301_1 Peak height/dw	Flav 331_1 peak height/dw	Flav 347 peak height/dw	Flav 345_2 peak height/dw	Flav 301_3 peak height/dw	Flav 331_2 peak height/dw	Flav 361_1 peak height/dw	Flav 331_3 peak height/dw	Flav 345_3 peak height/dw	Flav 361_2 peak height/dw	Flav 345_4 peak height/dw	Flav 375 peak height/dw	Flav 285, acacetin peak height/dw	acacetin peak height/dw	Flav 331_4 peak height/dw	Flav 315_2 peak height/dw	Flav 345_5 peak height/dw	Flav 315_3 peak height/dw	SalicylateDer	Salicylate	Saligenin
2	0	2.50049	0.543595	0.724786	1.24242	0.265765	1.0939	0.229522	0	0.483198	0	0	1.70472	322.358	7.58965	3.37025	7.94625	9.1879	0	1.26836	24.8686	2.40385	3.17697	7.86389	0.09261	11.8744	93.8826	121.73	265.481	48.7864	14.4703	5.31509	7.43695	13.7091	111.65	1.65292	336.363	10.9711	11.8744	77.4857	158.178	0	11.7426	53.2273	125.238	2.22274	0	0	0
3	0
8	0	4.59951	1.8811	0	2.12998	9.5861	10.9569	0.91674	2.98574	9.9121	0	11.9519	0	370.396	4.63939	5.9786	10.098	8.18377	51.0623	0.940551	52.2127	3.05412	17.2347	5.67257	2.57429	4.18481	53.1253	205.087	487.84	49.2157	12.065	5.40855	10.2459	59.3619	165.216	1.58346	308.158	4.9804	2.32161	53.1013	231.811	2.61487	14.9504	88.4445	195.252	0	0	1.3901	1.4
12	0	2.32297	1.62586	2.26568	1.4489	0.357823	0.210156	0	0	0	0	0	1.09498	80.8466	0.951191	0.873749	2.50292	2.70647	0	0.453485	8.27565	0.752109	6.79289	2.18166	0.712896	11.3269	37.8026	242.463	577.478	89.3097	8.92223	4.24259	6.88932	17.9006	173.676	0	597.342	15.242	1.68064	73.736	222.183	0	18.0038	63.902	174.518	0.836525	1.60217	3.69803	0.435433
14	0	1.22421	0.71855	1.4712	0.648514	1.99599	0	0.199599	0	0	0	0	0	233.114	0	2.71345	6.74641	11.4648	7.71506	0.878239	58.5345	0.266123	3.3425	7.50214	0.137497	14.5758	32.0474	224.76	681.997	84.7576	10.6815	5.03359	20.1764	16.9776	191.104	0	772.017	2.46483	1.17098	69.461	329.745	60.3174	16.7932	117.25	207.657	1.15495	0	0	0
15	0	34.1162	4.83642	0.663382	12.7329	2.51796	2.70614	0.151925	0	5.60217	0	0.142439	37.5164	377.183	27.1132	5.8822	4.08489	10.8821	0	0.398809	89.8788	1.36976	29.1239	13.9389	0.367139	35.8271	117.654	294.963	676.096	103.075	21.1806	4.62678	7.78677	30.911	210.544	6.94595	686.474	19.8744	9.13838	82.9167	239.411	3.19037	23.4499	34.0657	122.907	0.701274	1.20987	7.0284	0
17	0	2.13564	0	0	0.190425	4.97642	5.97398	0.297195	3.2927	2.67606	0	0.350798	2.64611	283.872	14.3966	5.58903	10.3502	13.0067	0	0	10.9939	7.61441	26.3136	6.90721	0.37473	6.23188	205.856	458.665	663.63	101.031	50.6446	8.71973	20.1759	87.5418	294.099	26.3144	452.832	42.9285	24.2939	159.334	489.475	0	76.957	173.044	483.756	14.6859	0	0	0
18	0	2.34376	2.40578	0	3.44996	0.434039	2.26787	0.235628	1.88493	0	0	0	0	137.646	7.32551	3.21184	6.73753	2.96113	0	0.223206	35.6494	1.87256	26.4059	5.26476	0.704682	9.69392	196.97	638.783	856.042	69.8264	26.762	10.4589	42.1072	147.067	223.153	9.49152	309.321	19.7884	0	110.231	503.245	0	42.464	83.0977	488.571	0	0	0	0.9672
19	0	0.550367	0	0.262077	0.218398	0	0.209653	0	0	0	0	0	0	58.654	0	0.480475	2.97016	2.0313	0.235865	0.165973	4.68241	0.174718	8.37061	0.454263	0.244602	7.29874	88.3567	151.565	260.791	46.1449	22.2469	11.5752	21.2129	49.3662	149.341	12.8852	208.787	12.9621	18.1074	103.603	212.855	6.71804	36.1235	129.15	308.249	7.87113	0	0	0
20	0	0	1.58483	0.516664	2.60442	0.158168	4.30202	0.527204	3.83756	0.158168	1.63284	0	1.39381	302.978	10.9387	3.19106	8.55564	11.908	0	1.20204	14.7814	1.95067	8.70659	0	3.24354	9.98208	99.6988	191.489	434.392	102.512	27.0299	11.9756	13.2374	32.3095	372.32	17.269	570.377	38.5298	30.6586	246.01	213.338	3.49359	31.4453	100.713	274.822	3.99625	1.16997	0	0.743933
22	0	1.23952	7.10276	0.363988	2.3609	3.30544	27.0607	0.265614	12.6396	5.70582	5.57792	13.3078	31.7287	597.953	50.3964	2.86615	8.53195	9.99997	0	0.324652	8.97595	0.570587	12.9018	7.8625	1.86895	6.60125	186.027	211.728	410.199	51.66	11.9228	7.46677	17.4698	62.2201	100.273	5.02097	223.975	25.5309	6.38438	61.3483	218.673	4.92558	67.9541	96.8697	308.315	7.17969	0	1.81817	0
23	0	1.38946	1.32417	0.955274	0.756769	0.372176	0.396987	0	0.583075	1.0244	0.301303	2.44398	1.05452	98.6363	3.12154	0.930464	3.34146	5.76397	25.7385	0	13.4536	1.60039	9.24047	3.91754	0.667512	7.74212	49.2308	98.9531	268.898	63.6104	9.57342	0	8.75737	27.9459	166.971	3.88125	310.997	14.941	14.2682	76.3096	116.217	0	11.9639	14.6736	113.559	1.88955	0.875	0	0
25	0	0	1.22238	0	0.916782	0	43.2016	0	5.839	0	3.79808	0	0	356.231	11.9467	0.940254	4.42421	4.44533	0	0	5.67852	0.436552	17.4895	6.35751	1.12779	19.9137	135.289	238.118	449.828	70.6384	16.8567	3.70668	4.30386	14.3152	141.302	10.8325	342.042	18.6691	8.8345	77.8098	301	0	21.7047	25.3937	89.6185	4.78789	0.790233	0	0
26	0	40.9834	21.1626	1.23502	6.4394	16.7016	17.7262	0	7.20267	12.325	0	0	0	675.346	28.5907	12.2509	15.1153	19.9444	0	1.04047	143.627	3.11417	33.4002	11.3383	5.92722	26.4062	205.565	338.498	729.565	131.594	39.5113	4.90624	4.07726	9.90968	208.732	10.2469	790.297	29.1396	6.20452	95.15	284.904	0	46.3534	40.6495	129.975	0	0	1.63773	0
27	0	8.98633	0	0	2.33657	0.389718	0.809436	0.279804	0.219851	0	0	0	0	97.0669	3.8236	0.769468	4.32696	3.03163	0	0.419718	120.144	0.77946	18.1097	0	0.772798	13.3348	164.669	294.395	529.188	72.3964	16.3717	5.41852	13.2595	54.5962	231.69	15.984	458.5	18.8685	23.2735	126.378	297.73	0	39.6005	93.0527	278.118	11.3577	0	0.9761	0
28	0	23.4128	2.7607	1.23611	5.1474	8.26352	32.5812	5.95376	6.92608	4.68256	8.00339	123.081	33.9709	561.223	7.7734	24.7182	4.90347	3.86053	75.6281	0.867729	68.0981	0	9.58268	1.55536	2.78531	4.56331	53.3362	188.775	372.337	49.6141	25.0482	2.88151	2.87286	3.81472	142.312	6.52826	353.466	9.2553	0	48.4337	225.775	0	17.9214	26.192	108.072	0	0	2.05613	0.903533
30	0	5.59628	2.387	1.45912	2.45933	3.05722	63.8902	1.01246	21.2804	3.96947	8.49899	0	0	520.844	24.1089	9.4146	13.1726	11.2991	0	1.07201	71.7459	4.41299	31.2544	10.6385	0.440392	26.0773	219.437	248.16	450.581	91.2105	16.0467	9.06571	16.3125	40.9983	168.363	12.6548	333.782	23.5917	22.5619	104.538	258.766	2.64618	49.1102	116.886	284.641	18.4411	0	0	0
2	1	0	26.9024	0	27.6356	30.426	31.6294	0.760093	12.0509	5.71136	0	0	0	752.417	46.9832	17.6529	9.70082	18.0819	0	0	113.202	1.47738	3.86171	8.44587	0.794438	7.29811	128.766	145.314	250.93	40.0075	22.2033	6.06918	6.52905	19.8935	149.629	9.28946	251.558	17.2195	13.3058	77.0164	199.951	7.78017	41.5645	74.9267	193.775	8.26475	1.56277	0	0
3	1
8	1	17.8766	14.3443	1.55102	5.98544	19.801	46.3982	9.97945	11.216	11.6412	0	205.075	116.789	862.809	35.0865	15.7958	21.5923	15.3026	231.605	0.314625	144	3.33758	28.6988	16.2034	2.00769	10.4633	151.09	348.012	576.445	54.7712	27.7593	4.16326	40.7011	90.378	140.616	13.3406	257.063	24.6634	4.45699	67.5542	502.548	52.4678	71.9456	225.601	338.174	8.45222	0	0	0
12	1	0.249455	2.67708	0.287841	0.930694	0	2.09684	0.959478	2.11275	3.62198	0	0	0	261.808	13.5144	3.66518	5.66768	6.02223	0	0.563132	22.6752	2.16841	19.2106	7.24671	1.6119	37.3124	172.513	298.527	575.005	129.492	30.7946	2.94436	16.3971	44.727	240.06	13.9736	637.935	30.6129	13.3932	123.608	314.285	12.6008	38.9893	82.6794	245.654	3.82829	0	0	0
14	1
15	1	0.143486	2.39142	0	0.344357	0	2.47382	0.200871	0	0.2774	1.59746	0	0	405.582	21.7046	7.56178	7.98244	14.3622	0	0.239135	23.8784	0.755693	41.5743	7.00845	2.57671	47.9662	187.118	393.388	815.258	150.019	27.6858	7.16947	10.4683	42.3537	280.655	15.1816	853.494	21.0144	12.4603	142.616	369.519	0	36.5428	55.7814	224.475	3.083	0	1.24703	0
17	1	0	0.301091	0	0.759559	1.76627	3.57425	0	0	1.91342	0	0	2.37961	302.663	5.55219	5.88828	10.2492	6.26923	0.563343	0.446775	42.526	2.28249	20.3161	10.1787	1.28128	11.6378	137.556	259.826	337.08	49.6867	35.7677	7.36005	13.4458	49.9525	166.39	17.8643	221.778	13.514	14.9008	80.3831	260.313	0.488872	39.3027	70.6655	230.534	12.2795	0	0	0.1923
18	1	1.14553	8.43069	0.205597	1.34124	0	15.889	2.39249	7.72946	7.74769	0	0	0	352.022	20.22	11.2709	8.78345	7.61707	0	0.588966	113.849	1.77213	37.9685	22.3093	1.68261	6.69859	256.528	450.902	574.214	55.4458	21.7808	20.699	30.1267	125.065	162.434	8.78424	204.036	17.1948	7.8553	89.6131	423.769	2.49667	63.5378	92.2441	468.01	3.33508	0	0	0
19	1	0	0	0	0.792498	0	31.7828	0.450462	16.4369	0	9.55503	0.283622	0	576.906	44.1495	4.38005	13.316	13.8727	0	0.350372	14.1581	0.659022	3.60556	4.78653	1.2544	5.30454	97.8077	236.673	326.77	62.4777	41.6124	1.76953	13.0662	54.8048	249.516	16.5791	265.57	51.7141	26.3946	193.113	338.411	0	44.9265	66.1665	314.55	4.8227	0	0	0
20	1	0	0	0.387481	1.11843	0	9.73961	0	10.8579	0.836607	4.94044	0	0	416.761	26.9099	2.7028	8.41321	10.6451	0	0	17.5677	0.686906	7.38866	3.75004	1.64087	2.09326	96.829	179.573	278.376	68.2198	17.6477	8.89728	14.3743	42.0879	242.39	15.5476	294.533	32.5213	11.2602	191.989	228.71	0	32.5603	64.9182	262.678	0	0	0	0
22	1	1.66709	3.13092	0	0	9.94949	31.941	0.417928	18.2057	15.8372	17.3564	42.6665	0	833.295	66.944	6.83494	19.7284	11.1468	0	1.01871	54.1529	2.24637	21.676	9.74115	5.67987	4.26641	165.236	253.673	417.98	52.3151	6.36344	5.94679	13.0258	59.2684	120.658	6.57078	209.959	23.2225	11.3278	80.7306	257.882	0	53.7422	64.8431	284.475	0	0	0	0
23	1	0	0	0.23863	1.02267	0.469642	0.374982	0.697824	0.289768	2.19733	0	0	0.818141	381.245	8.4608	2.69438	8.66037	27.7653	149.634	1.37077	55.6285	0.922497	2.44578	6.74018	0.336154	12.9989	36.6891	98.3315	265.127	45.2847	13.5441	3.88602	6.60193	21.903	132.777	6.76156	178.096	11.3948	5.97899	87.9241	75.478	0	33.8537	28.2754	117.617	0	0.9297	0.2948	0
25	1	3.48633	7.31597	0.896359	1.86102	10.7014	90.6899	0	48.644	8.72366	9.3077	30.2747	0	1462.15	125.082	44.8948	20.8772	7.7736	1.59861	0.30733	81.7092	6.69913	18.5337	15.43	3.79614	5.01275	234.801	382.958	536.439	92.8521	35.6597	7.20108	9.13417	44.1797	175.292	35.7089	368.887	42.2469	23.158	123.811	596.679	0	100.312	43.5492	218.33	4.23213	0	1.45273	0
26	1	0.166164	4.11069	0	0.455141	0	4.06013	0.223959	0	0.895838	4.85574	0.108369	0	331.325	12.3422	9.36936	4.23374	7.00103	0	0.556288	36.0917	0.520157	25.4499	5.55131	1.79648	12.3093	180.134	230.199	412.256	89.5275	21.9115	6.17556	3.24845	7.36001	114.917	11.3255	358.497	28.4013	5.22848	78.5158	247.662	0	35.7389	28.8785	133.727	0	1.22603	0	0
27	1	6.44489	0.88692	2.18771	1.53649	0	2.77898	0	6.20837	0	0	1.12341	0	457.132	14.6991	5.31051	18.0338	20.991	0	0	50.0027	1.77382	3.37026	5.6171	1.28109	12.134	175.612	562.073	566.972	58.083	73.7134	17.3243	15.7043	54.2566	346.406	74.4466	656.753	73.6734	47.4144	210.895	768.787	0	159.178	23.7312	363.823	7.66685	2.7928	0	0
28	1	10.3702	4.52897	2.23284	5.63747	1.30602	8.46474	4.61075	7.40252	5.41261	0	20.2354	0	479.236	24.7937	1.29851	9.03838	10.4385	72.7559	0.617587	57.1319	2.43101	24.9209	5.6445	0.290319	21.7445	156.706	259.913	500.919	66.3498	34.4528	10.8842	16.8022	63.5285	227.74	15.8783	410.336	27.8633	13.8571	88.5016	326.472	0	49.2022	105.384	294.853	11.2382	0	3.6764	0
30	1	0.401777	8.94168	6.0406	2.52154	0	181.947	0	68.9563	2.02278	72.4603	0	72.3705	1856.68	26.4198	45.3982	12.7078	23.1138	0	0.928244	293.555	12.5417	24.5327	39.1399	5.05594	17.7575	215.769	345.122	695.79	106.308	24.345	14.0715	12.7824	0	254.162	6.26227	542.1	13.73	15.8029	103.401	262.748	0	36.8311	92.4806	296.122	0	2.00697	12.4086	0
[truncated: 21 more columns]
